# Supplementary material for: Weathering increases the acute toxicity of plastic pellets leachates to sea-urchin larvae—a case study with environmental samples
Source: Sci Rep. 2024 May 23;14:11784. doi: 10.1038/s41598-024-60886-x (PMC11116416; doi:10.1038/s41598-024-60886-x)
Supplement: Supplementary file 2 — Supplementary Information 2. [file 41598_2024_60886_MOESM2_ESM.xlsx]

## Sheet: TR_YI_ Analysis
Unique_ID	rgb_colors	xyz	HEX	Yellowness Index (YI)	Percentage	YI proportion in Image
1	[146 142 136]	[26 27 27]	#928e88	11.27	12.25	1.38			Image's YI
2	[191 188 185]	[48 51 53]	#bfbcb9	5.11	12.55	0.64			7.9
3	[250 250 249]	[ 90 95 103]	#fafaf9	0.19	6.62	0.01
4	[171 167 161]	[37 38 39]	#aba7a1	8.99	15.93	1.43
5	[181 177 172]	[42 44 45]	#b5b1ac	7.29	17.38	1.27
6	[159 155 148]	[31 33 33]	#9f9b94	10.86	14.83	1.61
7	[204 202 199]	[56 59 63]	#cccac7	3.17	6.69	0.21
8	[115 108 100]	[14 15 14]	#736c64	20.11	2.19	0.44
9	[132 128 123]	[20 21 22]	#84807b	10.15	8.78	0.89
10	[228 227 226]	[73 77 83]	#e4e3e2	1.68	2.78	0.05

## Sheet: PI_YI_Analysis
Unique_ID	rgb_colors	xyz	HEX	Yellowness Index (YI)	Percentage	YI proportion in Image
1	[153 140 111]	[25 26 18]	#998c6f	44.01	20.63	9.08			Image's YI
2	[249 249 248]	[ 90 95 102]	#f9f9f8	0.67	3.29	0.02			39.8
3	[131 115 89]	[17 17 12]	#837359	49.46	8.74	4.32
4	[167 158 137]	[33 34 28]	#a79e89	29.31	15.35	4.5
5	[175 169 155]	[38 40 36]	#afa99b	19.41	8.39	1.63
6	[113 94 71]	[12 12 7]	#715e47	56.7	4.15	2.35
7	[145 129 99]	[21 22 15]	#918163	49.06	15.87	7.79
8	[161 149 123]	[29 30 23]	#a1957b	37.84	19.72	7.46
9	[142 108 61]	[17 16 6]	#8e6c3d	88.74	2.95	2.62
10	[212 209 203]	[60 64 65]	#d4d1cb	6.99	0.91	0.06

## Sheet: CA_YI_Analysis
Unique_ID	rgb_colors	xyz	HEX	Yellowness Index (YI)	Percentage	YI proportion in Image
1	[149 124 91]	[21 21 12]	#957c5b	61.35	13.44	8.25			Image's YI
2	[247 247 246]	[ 88 93 100]	#f7f7f6	1.05	4.93	0.05			42.4
3	[176 170 156]	[38 40 37]	#b0aa9c	18.67	12.88	2.4
4	[91 54 37]	[6 5 2]	#5b3625	101.63	3	3.05
5	[123 103 80]	[14 14 9]	#7b6750	54.15	4.88	2.64
6	[155 151 138]	[29 31 28]	#9b978a	18.21	12.99	2.37
7	[210 206 200]	[59 62 63]	#d2cec8	7.9	2	0.16
8	[143 95 51]	[16 14 5]	#8f5f33	104.98	6.54	6.87
9	[154 139 112]	[25 26 19]	#9a8b70	42.91	21.65	9.29
10	[170 155 126]	[32 33 24]	#aa9b7e	41.44	17.68	7.33

## Sheet: PIW_YI Analysis
Unique_ID	rgb_colors	xyz	HEX	Yellowness Index (YI)	Percentage	YI proportion in Image
1	[238 237 236]	[81 85 91]	#eeedec	1.49	3.21	0.05			Image's YI
2	[169 165 152]	[35 37 35]	#a9a598	16.71	13.93	2.33			14.1
3	[155 148 129]	[28 30 25]	#9b9481	27.01	14.7	3.97
4	[252 252 252]	[ 92 97 106]	#fcfcfc	0.13	15.75	0.02
5	[183 182 175]	[44 46 47]	#b7b6af	7.11	11.72	0.83
6	[219 218 215]	[67 70 74]	#dbdad7	3.79	2.59	0.1
7	[175 173 164]	[39 41 41]	#afada4	10.04	13.06	1.31
8	[146 137 116]	[24 25 20]	#928974	32.32	4.71	1.52
9	[162 156 140]	[31 33 29]	#a29c8c	22.18	16.82	3.73
10	[198 196 190]	[52 55 56]	#c6c4be	6.79	3.5	0.24

## Sheet: PII_YI Analysis
Unique_ID	rgb_colors	xyz	HEX	Yellowness Index (YI)	Percentage	YI proportion in Image
1	[250 250 249]	[ 91 95 103]	#fafaf9	0.57	10.06	0.06			Image's YI
2	[157 144 107]	[26 28 17]	#9d906b	50.51	15.9	8.03			45.7
3	[191 185 169]	[46 48 44]	#bfb9a9	18.91	2.94	0.56
4	[145 124 81]	[20 21 10]	#917c51	67.02	21.32	14.29
5	[164 154 124]	[30 32 24]	#a49a7c	38.6	11.8	4.55
6	[211 207 199]	[59 63 63]	#d3cfc7	9.89	2.65	0.26
7	[151 134 94]	[23 24 14]	#97865e	58.66	18.76	11
8	[173 166 144]	[36 38 31]	#ada690	28.23	6.75	1.91
9	[135 112 68]	[16 17 8]	#877044	74.55	6.55	4.88
10	[232 231 227]	[76 80 84]	#e8e7e3	3.82	3.28	0.13

## Sheet: PIY_YI Analysis
Unique_ID	rgb_colors	xyz	HEX	Yellowness Index (YI)	Percentage	YI proportion in Image
1	[148 119 74]	[20 20 9]	#94774a	77.44	20.58	15.94			Image's YI
2	[248 248 247]	[ 89 93 101]	#f8f8f7	0.95	9.22	0.09			65.3
3	[167 150 114]	[29 31 20]	#a79672	50.25	10.72	5.39
4	[102 66 39]	[7 6 2]	#664227	99.65	6.72	6.7
5	[145 106 53]	[17 16 5]	#916a35	97.91	15.37	15.05
6	[185 174 154]	[41 43 37]	#b9ae9a	26.42	4.6	1.22
7	[158 135 92]	[24 25 13]	#9e875c	65.39	21.27	13.91
8	[215 210 203]	[62 65 66]	#d7d2cb	8.68	3.42	0.3
9	[117 86 54]	[11 10 5]	#755636	84.96	7.03	5.97
10	[56 34 30]	[2 2 1]	#38221e	71.16	1.06	0.75

## Sheet: CAW_YI_Analysis
Unique_ID	rgb_colors	xyz	HEX	Yellowness Index (YI)	Percentage	YI proportion in Image
1	[242 242 240]	[84 89 95]	#f2f2f0	1.41	4.81	0.07			Image's YI
2	[175 171 158]	[38 40 38]	#afab9e	16.45	13.69	2.25			12.7
3	[191 189 182]	[48 51 51]	#bfbdb6	8.22	9.32	0.77
4	[160 153 136]	[30 32 27]	#a09988	24.47	11.57	2.83
5	[182 179 170]	[43 45 44]	#b6b3aa	11.33	14.69	1.66
6	[252 252 252]	[ 93 98 106]	#fcfcfc	0.13	18.81	0.02
7	[208 206 200]	[58 61 63]	#d0cec8	6.41	3.06	0.2
8	[167 161 146]	[34 36 32]	#a7a192	20.35	15.1	3.07
9	[151 143 124]	[26 27 23]	#978f7c	29.37	6.01	1.77
10	[227 226 222]	[72 76 80]	#e3e2de	3.81	2.92	0.11

## Sheet: CAI_YI Analysis
Unique_ID	rgb_colors	xyz	HEX	Yellowness Index (YI)	Percentage	YI proportion in Image
1	[251 251 250]	[ 91 96 104]	#fbfbfa	0.39	9.4	0.04			Image's YI
2	[149 135 102]	[23 24 16]	#958766	49.03	18.16	8.9			40.9
3	[180 178 166]	[42 44 42]	#b4b2a6	13.6	6.56	0.89
4	[139 122 87]	[19 20 12]	#8b7a57	57.68	16.94	9.77
5	[157 147 119]	[27 29 21]	#9d9377	38.37	16.94	6.5
6	[208 205 199]	[58 61 63]	#d0cdc7	7.52	2.67	0.2
7	[109 88 57]	[10 10 5]	#6d5839	71.82	2.93	2.1
8	[166 160 138]	[33 35 29]	#a6a08a	27.94	9.2	2.57
9	[129 107 70]	[15 15 8]	#816b46	69.25	14.23	9.85
10	[231 230 227]	[75 79 84]	#e7e6e3	3.08	2.97	0.09

## Sheet: CAY_YI Analysis
Unique_ID	rgb_colors	xyz	HEX	Yellowness Index (YI)	Percentage	YI proportion in Image
1	[163 129 81]	[24 24 11]	#a38151	79.5	14.36	11.42			Image's YI
2	[250 250 249]	[ 91 95 103]	#fafaf9	0.56	12.13	0.07			70.5
3	[122 74 39]	[10 9 3]	#7a4a27	114.77	9.43	10.82
4	[186 170 136]	[39 41 29]	#baaa88	43.41	10.14	4.4
5	[142 92 46]	[15 13 4]	#8e5c2e	111.15	14.73	16.37
6	[85 46 30]	[5 4 1]	#552e1e	111.05	7.08	7.86
7	[201 190 175]	[50 52 48]	#c9beaf	20.54	3.9	0.8
8	[146 107 67]	[18 17 7]	#926b43	86.79	13.13	11.4
9	[174 149 108]	[31 31 18]	#ae956c	60.12	11.91	7.16
10	[227 223 218]	[71 74 77]	#e3dfda	5.94	3.18	0.19
